# Supplementary material for: Dynamics of Physiological Properties and Endophytic Fungal Communities in the Xylem of Aquilaria sinensis (Lour.) with Different Induction Times
Source: J Fungi (Basel). 2024 Aug 9;10(8):562. doi: 10.3390/jof10080562 (PMC11355071; doi:10.3390/jof10080562)
Supplement: Supplementary file 1 [file jof-10-00562-s001.zip]

Archive with 1 entries (1 files):
- jof-3123709-supplementary.pdf
